# Supplementary material for: Synthesis of Novel Bioactive Lipophilic Hydroxyalkyl Esters and Diesters Based on Hydroxyphenylacetic Acids
Source: Molecules. 2025 Jul 23;30(15):3087. doi: 10.3390/molecules30153087 (PMC12348810; doi:10.3390/molecules30153087)
Supplement: Supplementary file 1 [file molecules-30-03087-s001.zip]

Archive with 1 entries (1 files):
- molecules-3658301-supplementary.pdf
